# Supplementary material for: Joint transcriptomic and metabolomic analyses of the mechanisms of Juniperus tibetica in response to Arceuthobium oxycedri
Source: AoB Plants. 2026 May 21;18(3):plag022. doi: 10.1093/aobpla/plag022 (PMC13267142; doi:10.1093/aobpla/plag022)
Supplement: plag022_Supplementary_Data [file plag022_supplementary_data.zip]

Archive with 2 entries (2 files):
- Appendix A.jpg
- New Microsoft Word Document.docx
